# Supplementary material for: Biological Control Options for the Golden Twin-Spot Moth, Chrysodeixis chalcites (Esper) (Lepidoptera: Noctuidae) in Banana Crops of the Canary Islands
Source: Insects. 2022 May 31;13(6):516. doi: 10.3390/insects13060516 (PMC9225108; doi:10.3390/insects13060516)
Supplement: Supplementary file 1 [file insects-13-00516-s001.zip]

Archive with 1 entries (1 files):
- insects-1734595-supplementary.pdf
